# Supplementary material for: The effect of extrinsic mortality on genome size evolution in prokaryotes
Source: ISME J. 2016 Dec 6;11(4):1011–8. doi: 10.1038/ismej.2016.165 (PMC5364348; doi:10.1038/ismej.2016.165)
Supplement: Supplementary Table S1 [file ismej2016165x2.xlsx]

## Sheet: Sheet1
Organism Name	Abbreviation	Habitat	Genome Size (Mb)	No. of Plasmids	No. of Genes	% of COGs
Anabaena cylindrica PCC 7122	Ac_PCC_7122	Aquatic (Freshwater)	7.06	6	6258	49.65
Arthrospira platensis NIES-39	Ap_NIES_39	Aquatic (Freshwater)	6.79	0	6676	36.38
Anabaena sp. 90	As_90	Aquatic (Freshwater)	5.31	3	4797	49.78
Cyanobacterium aponinum PCC 10605	Ca_PCC_10605	Aquatic (Freshwater)	4.18	1	3614	57.39
Cyanobium gracile PCC 6307	Cg_PCC_6307	Aquatic (Freshwater)	3.34	0	3439	55.25
Chamaesiphon minutus PCC 6605	Cm_PCC_6605	Aquatic (Freshwater)	6.76	2	6427	46.65
Calothrix sp. PCC 6303	Cs_PCC_6303	Aquatic (Freshwater)	6.96	3	5840	48.89
Cyanothece sp. PCC 7424	Cs_PCC_7424	Aquatic (Freshwater)	6.55	6	5933	48.26
Cyanothece sp. PCC 7425	Cs_PCC_7425	Aquatic (Freshwater)	5.79	3	5481	51.51
Calothrix sp. PCC 7507	Cs_PCC_7507	Aquatic (Freshwater)	7.02	0	6250	51.6
Cyanothece sp. PCC 7822	Cs_PCC_7822	Aquatic (Freshwater)	7.84	6	7041	44.44
Cyanothece sp. PCC 8801	Cs_PCC_8801	Aquatic (Freshwater)	4.79	3	4615	53.52
Cyanothece sp. PCC 8802	Cs_PCC_8802	Aquatic (Freshwater)	4.8	4	4697	52.74
Dactylococcopsis salina PCC 8305	Ds_PCC_8305	Aquatic (Freshwater)	3.78	0	3685	53.32
Gloeocapsa sp. PCC 7428	Gs_PCC_7428	Aquatic (Freshwater)	5.88	4	5304	59.05
Halothece sp. PCC 7418	Hs_PCC_7418	Aquatic (Freshwater)	4.18	0	3920	58.14
Leptolyngbya sp. JSC-1	Ls_JSC_1	Aquatic (Freshwater)	7.87	1	6566	50.05
Leptolyngbya sp. JSC-1	Ls_JSc_1	Aquatic (Freshwater)	7.87	1	6986	46.71
Nostoc azollae 0708	Na_0708	Aquatic (Freshwater)	5.49	2	5379	37.91
Nostoc sp. PCC 7107	Ns_PCC_7107	Aquatic (Freshwater)	6.33	0	5538	53.81
Nostoc sp. PCC 7524	Ns_PCC_7524	Aquatic (Freshwater)	6.72	2	5688	54.36
Stanieria cyanosphaera PCC 7437	Sc_PCC_7437	Aquatic (Freshwater)	5.54	5	5041	53.78
Synechococcus elongatus PCC 6301	Se_PCC_6301	Aquatic (Freshwater)	2.7	0	2585	62.17
Synechococcus elongatus PCC 7942	Se_PCC_7942	Aquatic (Freshwater)	2.74	1	2719	60.35
Synechocystis sp. GT-S, PCC 6803	Ss_GT_S_PCC_6803	Aquatic (Freshwater)	3.57	0	3220	65.12
Synechococcus sp. PCC 6312	Ss_PCC_6312	Aquatic (Freshwater)	3.72	1	3794	52.4
Synechocystis sp. PCC 6803	Ss_PCc_6803	Aquatic (Freshwater)	3.95	4	3610	61.77
Synechocystis sp. PCC 6803	Ss_PCC_6803	Aquatic (Freshwater)	3.95	7	3628	60.45
Synechocystis sp. PCC 6803, GT-I	Ss_PCC_6803_GT_I	Aquatic (Freshwater)	3.57	0	3217	65.12
Synechocystis sp. PCC 6803, PCC-N	Ss_PCC_6803_PCC_N	Aquatic (Freshwater)	3.57	0	3217	65.15
Synechocystis sp. PCC 6803, PCC-P	Ss_PCC_6803_PCC_P	Aquatic (Freshwater)	3.57	0	3218	65.13
Synechocystis sp. PCC 6803 (updateJune2012)	Ss_PCC_6803_U	Aquatic (Freshwater)	3.95	4	3771	59.29
Synechococcus sp. PCC 7502	Ss_PCC_7502	Aquatic (Freshwater)	3.58	2	3669	55.82
Acaryochloris marina MBIC11017	Am_MBIC11017	Aquatic (Marine)	8.36	9	8488	39.87
Candidatus Atelocyanobacterium thalassa ALOHA	CAt_ALOHA	Aquatic (Marine)	1.44	0	1241	67.77
Cyanothece sp. BH68, ATCC 51142	Cs_BH68_ATCC_51142	Aquatic (Marine)	5.46	4	5354	48.6
Nodularia spumigena CCY9414	Ns_CCY9414	Aquatic (Marine)	5.47	0	5363	46.93
Prochlorococcus marinus AS9601	Pm_AS9601	Aquatic (Marine)	1.67	0	1988	52.16
Prochlorococcus marinus marinus CCMP 1375	Pm_CCMP_1375	Aquatic (Marine)	1.75	0	1933	54.22
Prochlorococcus marinus pastoris CCMP 1986	Pm_CCMP_1986	Aquatic (Marine)	1.66	0	1766	59.29
Prochlorococcus marinus MIT 9211	Pm_MIT_9211	Aquatic (Marine)	1.69	0	1901	54.71
Prochlorococcus marinus MIT 9215	Pm_MIT_9215	Aquatic (Marine)	1.74	0	2059	51.09
Prochlorococcus marinus MIT 9301	Pm_MIT_9301	Aquatic (Marine)	1.64	0	1967	52.72
Prochlorococcus marinus MIT 9303	Pm_MIT_9303	Aquatic (Marine)	2.68	0	3133	41.94
Prochlorococcus marinus MIT 9312	Pm_MIT_9312	Aquatic (Marine)	1.71	0	1860	56.51
Prochlorococcus marinus MIT 9313	Pm_MIT_9313	Aquatic (Marine)	2.41	0	2334	54.2
Prochlorococcus marinus MIT 9515	Pm_MIT_9515	Aquatic (Marine)	1.7	0	1968	52.59
Prochlorococcus marinus NATL1A	Pm_NATL1A	Aquatic (Marine)	1.86	0	2251	47.09
Prochlorococcus marinus NATL2A	Pm_NATL2A	Aquatic (Marine)	1.84	0	1985	52.95
Rivularia sp. PCC 7116	Rs_PCC_7116	Aquatic (Marine)	8.73	2	6946	50.1
Synechococcus sp. CC9311	Ss_CC9311	Aquatic (Marine)	2.61	0	2951	47.88
Synechococcus sp. CC9605	Ss_CC9605	Aquatic (Marine)	2.51	0	2761	48.79
Synechococcus sp. CC9902	Ss_CC9902	Aquatic (Marine)	2.23	0	2410	53.61
Synechococcus sp. KORDI-100	Ss_KORDI_100	Aquatic (Marine)	2.79	0	3058	47.09
Synechococcus sp. KORDI-49	Ss_KORDI_49	Aquatic (Marine)	2.59	0	2717	51.27
Synechococcus sp. KORDI-52	Ss_KORDI_52	Aquatic (Marine)	2.57	0	2823	49.42
Synechococcus sp. PCC 7002	Ss_PCC_7002	Aquatic (Marine)	3.41	6	3237	58.67
Synechococcus sp. RCC 307	Ss_RCC_307	Aquatic (Marine)	2.22	0	2588	52.7
Synechococcus sp. WH 7803	Ss_WH_7803	Aquatic (Marine)	2.37	0	2591	53.69
Synechococcus sp. WH 8016	Ss_WH_8016	Aquatic (Marine)	2.71	0	3046	48.52
Synechococcus sp. WH 8109	Ss_WH_8109	Aquatic (Marine)	2.11	0	2713	45.3
Synechococcus sp. WH8102	Ss_WH8102	Aquatic (Marine)	2.43	0	2588	52.59
Trichodesmium erythraeum IMS101	Te_IMS101	Aquatic (Marine)	7.75	0	5156	41.64
